# Supplementary material for: The Effect of Silane Coupling Agent on the Texture and Properties of In Situ Synthesized PI/SiO2 Nanocomposite Film
Source: Nanomaterials (Basel). 2022 Jan 17;12(2):286. doi: 10.3390/nano12020286 (PMC8778991; doi:10.3390/nano12020286)
Supplement: Supplementary file 1 [file nanomaterials-12-00286-s001.zip]

Archive with 1 entries (1 files):
- nanomaterials-1528466-supplementary.pdf
